# Supplementary material for: Effect of N-3 Polyunsaturated Fatty Acids on Lipid Composition in Familial Hypercholesterolemia: A Randomized Crossover Trial
Source: Biomedicines. 2022 Jul 27;10(8):1809. doi: 10.3390/biomedicines10081809 (PMC9405021; doi:10.3390/biomedicines10081809)
Supplement: Supplementary file 1 [file biomedicines-10-01809-s001.zip]

Archive with 1 entries (1 files):
- biomedicines-1798254-supplementary.pdf
